# Supplementary material for: Differences in Molecular Adsorption Emanating from the (2 × 1) Reconstruction of Calcite(104)
Source: J Phys Chem Lett. 2023 Feb 16;14(7):1983–9. doi: 10.1021/acs.jpclett.2c03243 (PMC10100545; doi:10.1021/acs.jpclett.2c03243)
Supplement: Supplementary file 1 — jz2c03243_si_001.cif [file jz2c03243_si_001.cif]

#======================================================================
# CRYSTAL DATA
#----------------------------------------------------------------------
data_VESTA_phase_1

_chemical_name_common                  ' C Ca O                               '
_cell_length_a                         20.004736
_cell_length_b                         16.062866
_cell_length_c                         45.000000
_cell_angle_alpha                      90.000000
_cell_angle_beta                       90.000000
_cell_angle_gamma                      90.000000
_cell_volume                           14460.002869
_space_group_name_H-M_alt              'P 1'
_space_group_IT_number                 1

loop_
_space_group_symop_operation_xyz
   'x, y, z'

loop_
   _atom_site_label
   _atom_site_occupancy
   _atom_site_fract_x
   _atom_site_fract_y
   _atom_site_fract_z
   _atom_site_adp_type
   _atom_site_U_iso_or_equiv
   _atom_site_type_symbol
   C1         1.0     0.999922     0.944522     0.019755    Uiso  ? C
   C2         1.0     0.624950     0.004688     0.088014    Uiso  ? C
   C3         1.0     0.124939     0.004687     0.088041    Uiso  ? C
   C4         1.0     0.750599     0.315994     0.154873    Uiso  ? C
   C5         1.0     0.750382     0.815674     0.154717    Uiso  ? C
   C6         1.0     0.374962     0.004681     0.088024    Uiso  ? C
   C7         1.0     0.499935     0.445372     0.019752    Uiso  ? C
   C8         1.0     0.624963     0.754249     0.087421    Uiso  ? C
   C9         1.0     0.374938     0.754257     0.087437    Uiso  ? C
   C10        1.0     0.248680     0.561729     0.156889    Uiso  ? C
   C11        1.0     0.249924     0.194838     0.019714    Uiso  ? C
   C12        1.0     0.499928     0.695727     0.019729    Uiso  ? C
   C13        1.0     0.499938     0.194843     0.019706    Uiso  ? C
   C14        1.0     0.124937     0.255206     0.088099    Uiso  ? C
   C15        1.0     0.248686     0.061261     0.156941    Uiso  ? C
   C16        1.0     0.499015     0.566309     0.154827    Uiso  ? C
   C17        1.0     0.874973     0.004683     0.087996    Uiso  ? C
   C18        1.0     0.748645     0.061237     0.156911    Uiso  ? C
   C19        1.0     0.124956     0.505549     0.088080    Uiso  ? C
   C20        1.0     0.000878     0.311553     0.156962    Uiso  ? C
   C21        1.0     0.998983     0.566332     0.154823    Uiso  ? C
   C22        1.0     0.999927     0.194841     0.019734    Uiso  ? C
   C23        1.0     0.999917     0.695725     0.019757    Uiso  ? C
   C24        1.0     0.124952     0.754247     0.087448    Uiso  ? C
   C25        1.0     0.250565     0.316031     0.154900    Uiso  ? C
   C26        1.0     0.749937     0.445371     0.019730    Uiso  ? C
   C27        1.0     0.999924     0.445370     0.019780    Uiso  ? C
   C28        1.0     0.874968     0.255191     0.088056    Uiso  ? C
   C29        1.0     0.624948     0.255207     0.088072    Uiso  ? C
   C30        1.0     0.749935     0.194839     0.019686    Uiso  ? C
   C31        1.0     0.748724     0.561750     0.156866    Uiso  ? C
   C32        1.0     0.250403     0.815652     0.154746    Uiso  ? C
   C33        1.0     0.749946     0.944484     0.019711    Uiso  ? C
   C34        1.0     0.374957     0.255190     0.088084    Uiso  ? C
   C35        1.0     0.624968     0.505550     0.088053    Uiso  ? C
   C36        1.0     0.249931     0.695691     0.019736    Uiso  ? C
   C37        1.0     0.874949     0.754259     0.087410    Uiso  ? C
   C38        1.0     0.499933     0.944525     0.019727    Uiso  ? C
   C39        1.0     0.000653     0.811197     0.156828    Uiso  ? C
   C40        1.0     0.498950     0.065725     0.154864    Uiso  ? C
   C41        1.0     0.500692     0.811148     0.156821    Uiso  ? C
   C42        1.0     0.500863     0.311618     0.156937    Uiso  ? C
   C43        1.0     0.874950     0.505556     0.088043    Uiso  ? C
   C44        1.0     0.249935     0.944482     0.019739    Uiso  ? C
   C45        1.0     0.749943     0.695693     0.019708    Uiso  ? C
   C46        1.0     0.249926     0.445370     0.019758    Uiso  ? C
   C47        1.0     0.374939     0.505555     0.088071    Uiso  ? C
   C48        1.0     0.998983     0.065710     0.154883    Uiso  ? C
   C49        1.0     0.380143     0.362252     0.223295    Uiso  ? C
   C50        1.0     0.369354     0.112001     0.223278    Uiso  ? C
   C51        1.0     0.369326     0.612418     0.223197    Uiso  ? C
   C52        1.0     0.380289     0.862007     0.223286    Uiso  ? C
   C53        1.0     0.880173     0.362192     0.223271    Uiso  ? C
   C54        1.0     0.869330     0.111959     0.223285    Uiso  ? C
   C55        1.0     0.880251     0.862071     0.223274    Uiso  ? C
   C56        1.0     0.869342     0.612442     0.223164    Uiso  ? C
   C57        1.0     0.624401     0.880615     0.227589    Uiso  ? C
   C58        1.0     0.625087     0.630982     0.227402    Uiso  ? C
   C59        1.0     0.624361     0.380841     0.227560    Uiso  ? C
   C60        1.0     0.625158     0.130785     0.227584    Uiso  ? C
   C61        1.0     0.124459     0.880583     0.227599    Uiso  ? C
   C62        1.0     0.125037     0.631034     0.227420    Uiso  ? C
   C63        1.0     0.124274     0.380876     0.227595    Uiso  ? C
   C64        1.0     0.125179     0.130731     0.227610    Uiso  ? C
   O1         1.0     0.092512     0.456797     0.105633    Uiso  ? O
   O2         1.0     0.593076     0.554658     0.070427    Uiso  ? O
   O3         1.0     0.592523     0.456798     0.105605    Uiso  ? O
   O4         1.0     0.689308     0.505279     0.088160    Uiso  ? O
   O5         1.0     0.281827     0.895381     0.037364    Uiso  ? O
   O6         1.0     0.185594     0.944722     0.019624    Uiso  ? O
   O7         1.0     0.282075     0.494349     0.002164    Uiso  ? O
   O8         1.0     0.343041     0.554682     0.070455    Uiso  ? O
   O9         1.0     0.342492     0.456781     0.105612    Uiso  ? O
   O10        1.0     0.439281     0.505288     0.088177    Uiso  ? O
   O11        1.0     0.282383     0.993257     0.002196    Uiso  ? O
   O12        1.0     0.282141     0.396439     0.037342    Uiso  ? O
   O13        1.0     0.185565     0.445342     0.019779    Uiso  ? O
   O14        1.0     0.565315     0.817263     0.156734    Uiso  ? O
   O15        1.0     0.465459     0.857223     0.139229    Uiso  ? O
   O16        1.0     0.465931     0.358139     0.139397    Uiso  ? O
   O17        1.0     0.472135     0.258185     0.174366    Uiso  ? O
   O18        1.0     0.565507     0.317503     0.157011    Uiso  ? O
   O19        1.0     0.472173     0.757968     0.174389    Uiso  ? O
   O20        1.0     0.310598     0.255171     0.088102    Uiso  ? O
   O21        1.0     0.533358     0.615257     0.137890    Uiso  ? O
   O22        1.0     0.560620     0.754518     0.087314    Uiso  ? O
   O23        1.0     0.656859     0.705121     0.105037    Uiso  ? O
   O24        1.0     0.657411     0.803021     0.069879    Uiso  ? O
   O25        1.0     0.217939     0.145772     0.037334    Uiso  ? O
   O26        1.0     0.217549     0.243677     0.002155    Uiso  ? O
   O27        1.0     0.310598     0.754526     0.087330    Uiso  ? O
   O28        1.0     0.406832     0.705154     0.105064    Uiso  ? O
   O29        1.0     0.407380     0.803009     0.069884    Uiso  ? O
   O30        1.0     0.157081     0.304180     0.070505    Uiso  ? O
   O31        1.0     0.407172     0.206257     0.105671    Uiso  ? O
   O32        1.0     0.468039     0.744828     0.002102    Uiso  ? O
   O33        1.0     0.564270     0.695486     0.019845    Uiso  ? O
   O34        1.0     0.157161     0.206280     0.105682    Uiso  ? O
   O35        1.0     0.060573     0.255190     0.088116    Uiso  ? O
   O36        1.0     0.407093     0.304172     0.070488    Uiso  ? O
   O37        1.0     0.467726     0.243774     0.002121    Uiso  ? O
   O38        1.0     0.467787     0.145867     0.037301    Uiso  ? O
   O39        1.0     0.564298     0.194868     0.019686    Uiso  ? O
   O40        1.0     0.434616     0.566309     0.153717    Uiso  ? O
   O41        1.0     0.529905     0.516697     0.172908    Uiso  ? O
   O42        1.0     0.467478     0.646954     0.037273    Uiso  ? O
   O43        1.0     0.843052     0.554684     0.070427    Uiso  ? O
   O44        1.0     0.842503     0.456782     0.105585    Uiso  ? O
   O45        1.0     0.939292     0.505289     0.088150    Uiso  ? O
   O46        1.0     0.972136     0.758019     0.174397    Uiso  ? O
   O47        1.0     0.965957     0.358065     0.139413    Uiso  ? O
   O48        1.0     0.972141     0.258085     0.174374    Uiso  ? O
   O49        1.0     0.065275     0.817318     0.156740    Uiso  ? O
   O50        1.0     0.033710     0.114469     0.138022    Uiso  ? O
   O51        1.0     0.718056     0.744809     0.002084    Uiso  ? O
   O52        1.0     0.717488     0.646933     0.037254    Uiso  ? O
   O53        1.0     0.814284     0.695426     0.019820    Uiso  ? O
   O54        1.0     0.029520     0.015849     0.172990    Uiso  ? O
   O55        1.0     0.720008     0.766119     0.172964    Uiso  ? O
   O56        1.0     0.032376     0.993285     0.002209    Uiso  ? O
   O57        1.0     0.031809     0.895408     0.037380    Uiso  ? O
   O58        1.0     0.435591     0.944790     0.019614    Uiso  ? O
   O59        1.0     0.934586     0.566318     0.153685    Uiso  ? O
   O60        1.0     0.967798     0.145869     0.037273    Uiso  ? O
   O61        1.0     0.533672     0.114500     0.138009    Uiso  ? O
   O62        1.0     0.218045     0.744808     0.002112    Uiso  ? O
   O63        1.0     0.217477     0.646931     0.037282    Uiso  ? O
   O64        1.0     0.314273     0.695425     0.019848    Uiso  ? O
   O65        1.0     0.529491     0.015819     0.172956    Uiso  ? O
   O66        1.0     0.220043     0.766085     0.172994    Uiso  ? O
   O67        1.0     0.434567     0.066151     0.153629    Uiso  ? O
   O68        1.0     0.935586     0.445198     0.019806    Uiso  ? O
   O69        1.0     0.532387     0.993287     0.002182    Uiso  ? O
   O70        1.0     0.531820     0.895409     0.037352    Uiso  ? O
   O71        1.0     0.810609     0.754527     0.087302    Uiso  ? O
   O72        1.0     0.906843     0.705155     0.105036    Uiso  ? O
   O73        1.0     0.907392     0.803010     0.069857    Uiso  ? O
   O74        1.0     0.968050     0.744830     0.002075    Uiso  ? O
   O75        1.0     0.967489     0.646955     0.037245    Uiso  ? O
   O76        1.0     0.967737     0.243775     0.002094    Uiso  ? O
   O77        1.0     0.314284     0.195010     0.019635    Uiso  ? O
   O78        1.0     0.189296     0.505278     0.088188    Uiso  ? O
   O79        1.0     0.184032     0.567519     0.157014    Uiso  ? O
   O80        1.0     0.532315     0.396535     0.037311    Uiso  ? O
   O81        1.0     0.781838     0.895381     0.037337    Uiso  ? O
   O82        1.0     0.782394     0.993258     0.002168    Uiso  ? O
   O83        1.0     0.810609     0.255173     0.088074    Uiso  ? O
   O84        1.0     0.907183     0.206258     0.105643    Uiso  ? O
   O85        1.0     0.685605     0.944723     0.019596    Uiso  ? O
   O86        1.0     0.560584     0.255191     0.088088    Uiso  ? O
   O87        1.0     0.657092     0.304181     0.070477    Uiso  ? O
   O88        1.0     0.314767     0.816136     0.153337    Uiso  ? O
   O89        1.0     0.717561     0.243679     0.002127    Uiso  ? O
   O90        1.0     0.717951     0.145774     0.037307    Uiso  ? O
   O91        1.0     0.814295     0.195011     0.019607    Uiso  ? O
   O92        1.0     0.684073     0.567491     0.157002    Uiso  ? O
   O93        1.0     0.777566     0.508373     0.174283    Uiso  ? O
   O94        1.0     0.657173     0.206282     0.105655    Uiso  ? O
   O95        1.0     0.783517     0.608335     0.139298    Uiso  ? O
   O96        1.0     0.032303     0.396534     0.037338    Uiso  ? O
   O97        1.0     0.782152     0.396440     0.037315    Uiso  ? O
   O98        1.0     0.093065     0.554656     0.070454    Uiso  ? O
   O99        1.0     0.033346     0.615320     0.137908    Uiso  ? O
   O100       1.0     0.029847     0.516693     0.172902    Uiso  ? O
   O101       1.0     0.065518     0.317482     0.157061    Uiso  ? O
   O102       1.0     0.064287     0.194867     0.019713    Uiso  ? O
   O103       1.0     0.064259     0.695485     0.019873    Uiso  ? O
   O104       1.0     0.782086     0.494351     0.002136    Uiso  ? O
   O105       1.0     0.157400     0.803020     0.069906    Uiso  ? O
   O106       1.0     0.935602     0.944791     0.019587    Uiso  ? O
   O107       1.0     0.934600     0.066121     0.153632    Uiso  ? O
   O108       1.0     0.060609     0.754517     0.087342    Uiso  ? O
   O109       1.0     0.965412     0.857262     0.139236    Uiso  ? O
   O110       1.0     0.031904     0.494440     0.002160    Uiso  ? O
   O111       1.0     0.685576     0.445344     0.019752    Uiso  ? O
   O112       1.0     0.156849     0.705119     0.105065    Uiso  ? O
   O113       1.0     0.215449     0.864072     0.137845    Uiso  ? O
   O114       1.0     0.314954     0.316285     0.153692    Uiso  ? O
   O115       1.0     0.684023     0.067372     0.156955    Uiso  ? O
   O116       1.0     0.716006     0.364796     0.137979    Uiso  ? O
   O117       1.0     0.719934     0.266251     0.172981    Uiso  ? O
   O118       1.0     0.814990     0.316263     0.153667    Uiso  ? O
   O119       1.0     0.439326     0.004697     0.088006    Uiso  ? O
   O120       1.0     0.342817     0.955706     0.105618    Uiso  ? O
   O121       1.0     0.715444     0.864099     0.137812    Uiso  ? O
   O122       1.0     0.814747     0.816146     0.153315    Uiso  ? O
   O123       1.0     0.342737     0.053607     0.070440    Uiso  ? O
   O124       1.0     0.283749     0.107692     0.139419    Uiso  ? O
   O125       1.0     0.277285     0.007653     0.174346    Uiso  ? O
   O126       1.0     0.184060     0.067357     0.157014    Uiso  ? O
   O127       1.0     0.283517     0.608277     0.139326    Uiso  ? O
   O128       1.0     0.277479     0.508327     0.174311    Uiso  ? O
   O129       1.0     0.435575     0.445196     0.019834    Uiso  ? O
   O130       1.0     0.777185     0.007619     0.174333    Uiso  ? O
   O131       1.0     0.783770     0.107622     0.139399    Uiso  ? O
   O132       1.0     0.219893     0.266328     0.173020    Uiso  ? O
   O133       1.0     0.215973     0.364816     0.137999    Uiso  ? O
   O134       1.0     0.842749     0.053610     0.070413    Uiso  ? O
   O135       1.0     0.842829     0.955708     0.105591    Uiso  ? O
   O136       1.0     0.939337     0.004699     0.087978    Uiso  ? O
   O137       1.0     0.189298     0.004707     0.088024    Uiso  ? O
   O138       1.0     0.092804     0.955705     0.105637    Uiso  ? O
   O139       1.0     0.092724     0.053621     0.070454    Uiso  ? O
   O140       1.0     0.592735     0.053622     0.070426    Uiso  ? O
   O141       1.0     0.592815     0.955706     0.105610    Uiso  ? O
   O142       1.0     0.689309     0.004709     0.087996    Uiso  ? O
   O143       1.0     0.531915     0.494441     0.002132    Uiso  ? O
   O144       1.0     0.907104     0.304173     0.070460    Uiso  ? O
   O145       1.0     0.409721     0.916982     0.205995    Uiso  ? O
   O146       1.0     0.414837     0.812304     0.239086    Uiso  ? O
   O147       1.0     0.314895     0.860159     0.223724    Uiso  ? O
   O148       1.0     0.340399     0.667424     0.205759    Uiso  ? O
   O149       1.0     0.334244     0.563174     0.238968    Uiso  ? O
   O150       1.0     0.434682     0.610106     0.223866    Uiso  ? O
   O151       1.0     0.434744     0.110193     0.223762    Uiso  ? O
   O152       1.0     0.334770     0.062176     0.239020    Uiso  ? O
   O153       1.0     0.339939     0.167045     0.206009    Uiso  ? O
   O154       1.0     0.314751     0.360438     0.223804    Uiso  ? O
   O155       1.0     0.414744     0.312382     0.239011    Uiso  ? O
   O156       1.0     0.409516     0.417339     0.206033    Uiso  ? O
   O157       1.0     0.840371     0.667463     0.205745    Uiso  ? O
   O158       1.0     0.934699     0.610164     0.223814    Uiso  ? O
   O159       1.0     0.834307     0.563145     0.238933    Uiso  ? O
   O160       1.0     0.814860     0.860160     0.223714    Uiso  ? O
   O161       1.0     0.914842     0.812434     0.239084    Uiso  ? O
   O162       1.0     0.909649     0.917050     0.205975    Uiso  ? O
   O163       1.0     0.839962     0.166976     0.205990    Uiso  ? O
   O164       1.0     0.934718     0.110132     0.223799    Uiso  ? O
   O165       1.0     0.834697     0.062181     0.239025    Uiso  ? O
   O166       1.0     0.814778     0.360410     0.223751    Uiso  ? O
   O167       1.0     0.914715     0.312290     0.238999    Uiso  ? O
   O168       1.0     0.909598     0.417273     0.206025    Uiso  ? O
   O169       1.0     0.676942     0.849175     0.239636    Uiso  ? O
   O170       1.0     0.563977     0.858745     0.234162    Uiso  ? O
   O171       1.0     0.632672     0.941454     0.208318    Uiso  ? O
   O172       1.0     0.616663     0.691566     0.208071    Uiso  ? O
   O173       1.0     0.572647     0.599648     0.239591    Uiso  ? O
   O174       1.0     0.685547     0.609110     0.233939    Uiso  ? O
   O175       1.0     0.676827     0.349364     0.239654    Uiso  ? O
   O176       1.0     0.632729     0.441627     0.208281    Uiso  ? O
   O177       1.0     0.563893     0.359022     0.234097    Uiso  ? O
   O178       1.0     0.616753     0.191554     0.208305    Uiso  ? O
   O179       1.0     0.572704     0.099324     0.239701    Uiso  ? O
   O180       1.0     0.685629     0.108934     0.234099    Uiso  ? O
   O181       1.0     0.176951     0.849100     0.239672    Uiso  ? O
   O182       1.0     0.064004     0.858782     0.234154    Uiso  ? O
   O183       1.0     0.132809     0.941380     0.208319    Uiso  ? O
   O184       1.0     0.116585     0.691572     0.208074    Uiso  ? O
   O185       1.0     0.072614     0.599722     0.239632    Uiso  ? O
   O186       1.0     0.185506     0.609173     0.233948    Uiso  ? O
   O187       1.0     0.176806     0.349447     0.239650    Uiso  ? O
   O188       1.0     0.063847     0.358951     0.234150    Uiso  ? O
   O189       1.0     0.132530     0.441743     0.208336    Uiso  ? O
   O190       1.0     0.185649     0.108898     0.234134    Uiso  ? O
   O191       1.0     0.072718     0.099229     0.239708    Uiso  ? O
   O192       1.0     0.116781     0.191532     0.208343    Uiso  ? O
   Ca1        1.0     0.505130     0.489765     0.222017    Uiso  ? Ca
   Ca2        1.0     0.874941     0.320099     0.019707    Uiso  ? Ca
   Ca3        1.0     0.744762     0.739402     0.222040    Uiso  ? Ca
   Ca4        1.0     0.005160     0.489794     0.222020    Uiso  ? Ca
   Ca5        1.0     0.375439     0.940241     0.156630    Uiso  ? Ca
   Ca6        1.0     0.874953     0.570456     0.019703    Uiso  ? Ca
   Ca7        1.0     0.749956     0.380328     0.088034    Uiso  ? Ca
   Ca8        1.0     0.749963     0.879555     0.088034    Uiso  ? Ca
   Ca9        1.0     0.125460     0.692527     0.155766    Uiso  ? Ca
   Ca10       1.0     0.499939     0.879557     0.088061    Uiso  ? Ca
   Ca11       1.0     0.246313     0.981279     0.224393    Uiso  ? Ca
   Ca12       1.0     0.124928     0.320092     0.019746    Uiso  ? Ca
   Ca13       1.0     0.124278     0.442547     0.156043    Uiso  ? Ca
   Ca14       1.0     0.003185     0.231431     0.224385    Uiso  ? Ca
   Ca15       1.0     0.003201     0.731320     0.224355    Uiso  ? Ca
   Ca16       1.0     0.874274     0.690524     0.156280    Uiso  ? Ca
   Ca17       1.0     0.624962     0.069744     0.019732    Uiso  ? Ca
   Ca18       1.0     0.999928     0.879555     0.088089    Uiso  ? Ca
   Ca19       1.0     0.874932     0.069756     0.019710    Uiso  ? Ca
   Ca20       1.0     0.244534     0.239685     0.222134    Uiso  ? Ca
   Ca21       1.0     0.005056     0.989452     0.222154    Uiso  ? Ca
   Ca22       1.0     0.875452     0.440530     0.156596    Uiso  ? Ca
   Ca23       1.0     0.124900     0.570464     0.019734    Uiso  ? Ca
   Ca24       1.0     0.999955     0.380327     0.088062    Uiso  ? Ca
   Ca25       1.0     0.749960     0.629899     0.087728    Uiso  ? Ca
   Ca26       1.0     0.124269     0.942286     0.156084    Uiso  ? Ca
   Ca27       1.0     0.874949     0.820129     0.019995    Uiso  ? Ca
   Ca28       1.0     0.249950     0.629897     0.087756    Uiso  ? Ca
   Ca29       1.0     0.244816     0.739388     0.222072    Uiso  ? Ca
   Ca30       1.0     0.999949     0.129930     0.088065    Uiso  ? Ca
   Ca31       1.0     0.249953     0.879554     0.088062    Uiso  ? Ca
   Ca32       1.0     0.744567     0.239662     0.222105    Uiso  ? Ca
   Ca33       1.0     0.624911     0.570465     0.019706    Uiso  ? Ca
   Ca34       1.0     0.374942     0.570454     0.019730    Uiso  ? Ca
   Ca35       1.0     0.499960     0.129932     0.088037    Uiso  ? Ca
   Ca36       1.0     0.499954     0.629899     0.087748    Uiso  ? Ca
   Ca37       1.0     0.249945     0.380326     0.088062    Uiso  ? Ca
   Ca38       1.0     0.499967     0.380329     0.088034    Uiso  ? Ca
   Ca39       1.0     0.374277     0.690492     0.156294    Uiso  ? Ca
   Ca40       1.0     0.124951     0.069742     0.019760    Uiso  ? Ca
   Ca41       1.0     0.374930     0.320098     0.019734    Uiso  ? Ca
   Ca42       1.0     0.624940     0.320093     0.019719    Uiso  ? Ca
   Ca43       1.0     0.625473     0.692472     0.155744    Uiso  ? Ca
   Ca44       1.0     0.624246     0.942277     0.156061    Uiso  ? Ca
   Ca45       1.0     0.874143     0.190375     0.156615    Uiso  ? Ca
   Ca46       1.0     0.505097     0.989501     0.222132    Uiso  ? Ca
   Ca47       1.0     0.374141     0.190412     0.156630    Uiso  ? Ca
   Ca48       1.0     0.246219     0.481679     0.224301    Uiso  ? Ca
   Ca49       1.0     0.249947     0.129929     0.088053    Uiso  ? Ca
   Ca50       1.0     0.374921     0.069755     0.019737    Uiso  ? Ca
   Ca51       1.0     0.624938     0.820140     0.020012    Uiso  ? Ca
   Ca52       1.0     0.625289     0.192472     0.156053    Uiso  ? Ca
   Ca53       1.0     0.503190     0.231501     0.224370    Uiso  ? Ca
   Ca54       1.0     0.374938     0.820128     0.020023    Uiso  ? Ca
   Ca55       1.0     0.503222     0.731259     0.224351    Uiso  ? Ca
   Ca56       1.0     0.124927     0.820139     0.020040    Uiso  ? Ca
   Ca57       1.0     0.749958     0.129930     0.088025    Uiso  ? Ca
   Ca58       1.0     0.746290     0.481652     0.224270    Uiso  ? Ca
   Ca59       1.0     0.746251     0.981280     0.224384    Uiso  ? Ca
   Ca60       1.0     0.375416     0.440562     0.156606    Uiso  ? Ca
   Ca61       1.0     0.875375     0.940279     0.156613    Uiso  ? Ca
   Ca62       1.0     0.624302     0.442540     0.156013    Uiso  ? Ca
   Ca63       1.0     0.125311     0.192449     0.156084    Uiso  ? Ca
   Ca64       1.0     0.999943     0.629897     0.087776    Uiso  ? Ca
